# Supplementary material for: Knockout of Arabidopsis thaliana VEP1, Encoding a PRISE (Progesterone 5β-Reductase/Iridoid Synthase-Like Enzyme), Leads to Metabolic Changes in Response to Exogenous Methyl Vinyl Ketone (MVK)
Source: Metabolites. 2021 Dec 23;12(1):11. doi: 10.3390/metabo12010011 (PMC8778713; doi:10.3390/metabo12010011)
Supplement: Supplementary file 1 [file metabolites-12-00011-s001.zip]

Archive with 1 entries (1 files):
- metabolites-1421595-supplementary.pdf
